# Supplementary material for: Comparing Ultraconserved Elements and Exons for Phylogenomic Analyses of Middle American Cichlids: When Data Agree to Disagree
Source: Genome Biol Evol. 2021 Jul 17;13(8):evab161. doi: 10.1093/gbe/evab161 (PMC8369075; doi:10.1093/gbe/evab161)
Supplement: evab161_Supplementary_Data [file evab161_supplementary_data.zip]

Archive with 2 entries (2 files):
- Aldaetal_GBE_SupplMat.R2.legends.docx
- Aldaetal_GBE_SupplMat.R2.clean.docx
